# Supplementary material for: TcpC Inhibits M1 but Promotes M2 Macrophage Polarization via Regulation of the MAPK/NF-κB and Akt/STAT6 Pathways in Urinary Tract Infection
Source: Cells. 2022 Aug 28;11(17):2674. doi: 10.3390/cells11172674 (PMC9454685; doi:10.3390/cells11172674)
Supplement: Supplementary file 1 [file cells-11-02674-s001.zip]

Archive with 1 entries (1 files):
- cells-1866126-Supplementary Material.pdf
